# Supplementary material for: “I’m Too Old for That”: The Role of Ageism and Sexual Dysfunctional Beliefs in Sexual Health in a Sample of Heterosexual and LGB Older Adults: A Pilot Study
Source: Healthcare (Basel). 2023 Feb 5;11(4):459. doi: 10.3390/healthcare11040459 (PMC9957165; doi:10.3390/healthcare11040459)
Supplement: Supplementary file 1 [file healthcare-11-00459-s001.zip]

Archive with 1 entries (1 files):
- healthcare-2167580-supplementary.pdf
